# Supplementary material for: Rolling of soft microbots with tunable traction
Source: Sci Adv. 2023 Apr 21;9(16):eadg0919. doi: 10.1126/sciadv.adg0919 (PMC10121164; doi:10.1126/sciadv.adg0919)
Supplement: Supplementary file 2 — Movies S1 to S10 [file sciadv.adg0919_movies_s1_to_s10.zip]

Archive with 10 entries (10 files):
- adg0919_Movie_S1.mp4
- adg0919_Movie_S2.mp4
- adg0919_Movie_S3.mp4
- adg0919_Movie_S4.mp4
- adg0919_Movie_S5.mp4
- adg0919_Movie_S6.mp4
- adg0919_Movie_S7.mp4
- adg0919_Movie_S8.mp4
- adg0919_Movie_S9.mp4
- adg0919_Movie_S10.mp4
